# Supplementary material for: Global Prevalence of Non-Polio Enteroviruses Pre- and Post COVID-19 Pandemic
Source: Microorganisms. 2025 Aug 1;13(8):1801. doi: 10.3390/microorganisms13081801 (PMC12388733; doi:10.3390/microorganisms13081801)
Supplement: Supplementary file 1 [file microorganisms-13-01801-s001.zip]

Archive with 1 entries (1 files):
- microorganisms-3748588-supplementary.pdf
